# Supplementary material for: Arabidopsis RRP6L1 and RRP6L2 Function in FLOWERING LOCUS C Silencing via Regulation of Antisense RNA Synthesis
Source: PLoS Genet. 2014 Sep 11;10(9):e1004612. doi: 10.1371/journal.pgen.1004612 (PMC4161302; doi:10.1371/journal.pgen.1004612)
Supplement: Table S1 — Oligonucleotides used in this study. (XLS) [file pgen.1004612.s003.xls]

## Sheet: Sheet1
Table S1. Oligonucleotides used in this study.
Oligo name	Sequences (5' to 3')	Application	Reference
FLC-F	CCCCATATGGGAAGAAAAAAACTAG	RT-PCR
FLC-R	CCCGGATCCCTAATTAAGTAGTGGGAG
SOC1-F	CCCCATATGGTGAGGGGCAAAACTC	RT-PCR
SOC1-R	CCCGGATCCTCACTTTCTTGAAGAACAAGG
FT-F	TCCTAGCAACCCTCACCTCC	RT-PCR
FT-R	ATTGTAGAAAACTGCGGCCA
FCAγ-F	GCTCTTGTCGCAGCAAACTC	RT-PCR
FCAγ-R	GATCCAGCCCACTGTTGTTT
FPA-F	CCCCTGAGAGTCACCAACCT	RT-PCR
FPA-R	GCCGGAGTACCTGAAGACTG
FLD-F	TATTTAGGGACCCTGATCTGGAA	RT-PCR
FLD-R	AAGGAACCACCAGAACTAGATGC
FVE-F	CCAAGATCACATCACAACGATT	RT-PCR
FVE-R	AAGTCACTCATCCGCCATATCT
FLM-F	CGCTGTTGTCGTCGTATCTGC	RT-PCR
FLM-R	CAGTCTCAAGTTGTTCCTCCAGAG
LDL2-F	CATACAGTCTCTGGTGGCCCTG	RT-PCR
LDL2-R	GACCCATATGACAAAGGATCACTTCC
RRP6L1-F	GCACACAATGGCAAAGGAAG	RT-PCR	Shin et al., 2013
RRP6L1-R	CCGAAACTCTGTCCAAAGCA
TUB2-F	CTCAAGAGGTTCTCAGCAGTA	RT-PCR
TUB2-R	TCACCTTCTTCATCCGCAGTT
Actin7- F	TGCTGACCGTATGAGCAAAG	RT-PCR
Actin7-R	TGAACAATCGATGGACCTGAC
FLC_novel AS-F	TTGGAACCTCACAGTTTCTATAA	RT-PCR
FLC_novel AS-R	CTCGATGCAATTCTCACACG
set6_LP	ACCTTATTCGTGTGAGAATTGC	RT-qPCR	Lui et al. 2010
set6_RP	TTGACAGAAGTGAAGAACACATACA
FLCunspliced-F	CGCAATTTTCATAGCCCTTG	RT-qPCR	Lui et al. 2010
FLCunspliced-R	CTTTGTAATCAAAGGTGGAGAGC
LP_FLCin6polyA	TTTTTTTTTTTTTTTACTGCTTCCA	RT-qPCR	Lui et al. 2010
set1_RP	CACACCACCAAATAACAACCA
LP_FLCprom_polyA	TTTTTTTTTTTTTTTGCGGTACAC	RT-qPCR	Lui et al. 2010
set4_RP	GGGGTAAACGAGAGTGATGC
FLC A-F	AAGTCGGAAGAGTTCAAACCA	ChIP-qPCR
FLC A-R	CCTCCCCTACGATACGGATT
FLC C-F	GGCGGATCTCTTGTTGTTTC	ChIP-qPCR
FLC C-R	TTCTTCACGACATTGTTCTTCC
FLC D-F	TCATTGGATCTCTCGGATTTG	ChIP-qPCR
FLC D-R	TCAGCATTAACCCCATAGCA
FLC E-F	CTGGCCGATTCTCACTTGAT	ChIP-qPCR
FLC E-R	CAATTCCAAGGCTGGACCTA
FLC-F-F	TGGATCAAAACCAAAATGGAA	ChIP-qPCR
FLC-F-R	GACTGCTTCCAATTCATTTGC	RT-PCR (RNA-IP)
FLC G-F	GGTGGCTCCACATGCATTAT	ChIP-qPCR
FLC G-R	CCCATGAAAAAGGGACAGAA
FLC 3'-UTR-F	GTTTGTATATCTTAATACTCTCTCTTTGGC	ChIP-qPCR
FLC 3'-UTR-R	ATGCAATTCTCACACGAATAAG	RT-PCR (RNA-IP)
FLC-F'-F	TTGGAACCTCACAGTTTCTATAA	RT-PCR (RNA-IP)
FLC-F'-R	ACAAAACTCATATTTCTATTGTATATGTTT
FLC_AS 3'-end-F	CCTTTGGACAATCTTTAAATAGCAT	RT-PCR (RNA-IP)
FLC_AS 3'-end-R	AGAAGTTTGGTTTTAAATGTAAGCCA
RRP6L1_attB1-F	GGGGACAAGTTTGTACAAAAAAGCAGGCTAGATTGAAGATATTTTACCGTAAT	PCR (vector construction)
RRP6L1_attB2-R	GGGGACCACTTTGTACAAGAAAGCTGGGTAATGTTAAGAAAGCCACGTTTCAT
Tiling R-1	AGTTTATGGACCGATTAGTT	Tiling RT-PCR for obtaining 3'-end of ASL RNA
Tiling R-2	AGTCTGGTTAAGTCTGGGTTTGGT
Tiling R-3	GATTGCTATATCATTTTACTAAA
Tiling R-4	GATTAGGGCATTTTGGTTGTTG
Tiling R-5	GCTACATTTCCTAAAAATATATA
Tiling R-6	ATTGCTGAACATTTTGATCTTTAAA
Tiling R-7	TCTCTGTTACTTTAAGTCTGCTTA
Tiling R-8	TGGATAACTAATCTTTGAGCAATT
Tiling R-9	ATAGAAACAATCTGGACAGTAGAG
Tiling R-10	TGGATCAAAACCAAAATGGAA
Tiling R-11	TTTTGATGCTAAAAGTTGTGG
Tiling R-12	GCTTTGTAAAGGATATAGGTG
Tiling R-13	TTGTTCTTATAATGGTTTTGATAA
Tiling R-14	AAATAGAGGGTAAATAGGTT
Tiling R-15	ATAAGGGTAAACATGATAGA
Tiling R-16	AGAGGTAACTAATAATTTGATAC
Tiling R-17	ATATGTTGATATGGTATTACTTACAAA
Tiling R-18	TCGCTGGAAAAAACCTTGTCCTCA
Tiling R-19	GGTTATCTGGTTACCGCCACATCA
Tiling R-20	GAAATATGAGTTTTGTCTAAGACTCG
Tiling R-21	CGGCTTCCTATTCTTAGGAG
Tiling R-22	TTGGAACCTCACAGTTTCTATAA
Tiling R-23	TCAAGGGCAGAAAACTCTTTACTT
Tiling R-24	CTTCTATGGAAGATATATTTATAGATATGT
Tiling R-25	CCCACAACACTTGTCTTCATGT
Tiling R-26	ATGCTATTTAAAGATTGTCCAAAGGTTTATAGTTTCCCAC
Tiling R-27	ACATAATCTGGTTATCGATTGCGATTCTTTGAATCACAAT
Tiling R-28	ATTAAAATTCATTGGATCTCTCGGATTTGTATGCAATGCA
Tiling R-29	TACATGAGATAACCAAATTTAAGGAAGAACAATGTCGTGA
Tiling R-30	AAAACTAGAAATCAAGCGAATTGAGAACAAAAGTAGCCGA
Tiling R-31	AAGATGAATTGGTAATATATACATAATATTTTTAACGAAT
Tiling R-32	AAAAGGATCAAGAAGTTTGGTTTTAAATGTAAGCCACATT
Tiling R-33	TAAAATTAGTATGAGGTTAATGGTA
Tiling R-34	GATTTATAAATAAAATTAGTATGAG
Tiling R-35	ACGTCCGGGAGATTTATAAATAAAA
Tiling F-1	TTGACAGAAGTGAAGAACACATACA	Tiling RT-PCR for obtaining 5'-end of ASL RNA
Tiling F-2	TATGGAAGAGGTCGGTCACG
Tiling F-3	AGGTGATTAATGACAATGGCGTCTG
Tiling F-4	CACTGTGAAGCAAACACAAG
Tiling F-5	AAATAAGCCGTAGGCTTCTT
Tiling F-6	ACGACGAGAGAAAAAACGCG
Tiling F-7	TTCTTCACTGTGAAGCAAACA
Tiling F-8	TAGGCTTCTTCACTGTGAAG
Tiling F-9	AGCCGTAGGCTTCTTCACTG
